# Supplementary material for: Evolutionary Stability of the Shark Snout: Geometric Morphometrics of Ventral Facial Openings
Source: Ann N Y Acad Sci. 2026 Jun 16;1560(1):e70323. doi: 10.1111/nyas.70323 (PMC13271047; doi:10.1111/nyas.70323)
Supplement: Supplementary file 7 — Supporting Table: nyas70323‐sup‐0007‐TableS1.xlsx [file NYAS-1560-0-s002.xlsx]

## Sheet: Table S1
Table S1 – Species in the datasets and variables. R-speed is the relative swimming speed, and it is reported in body length per second; it was calculated according to the method in Materials and Methods – main text. Swimtype was obtained from Maia et al. (2012) and Sternes and Shimada (2020). Ecotype was obtained from Sternes et al. (2024). maxTL is the maximum total length and the values were ob…
Super-order (n=2)	Order (n=9)	Family (n=34)	Genus (n=105)	Species (n=453)	RO dataset (n=453)	RNO dataset (n=395)	R-speed [bl/s] (n=442)	Swimtype (n=359)	Ecotype (n=416)	maxTL [cm] (n=453)	Morphotype (n=417)	R-eyeSize [cm3/Kg] (n=30)	N-lam (n=53)
Squalomorphii	Squaliformes	Etmopteridae	Aculeola	Aculeola_nigra	X	X	0.92	Carangiform	benthopelagic	60	B
Galeomorphii	Lamniformes	Alopiidae	Alopias	Alopias_pelagicus	X	X	0.83	Carangiform	pelagic	428	A1		88
Galeomorphii	Lamniformes	Alopiidae	Alopias	Alopias_superciliosus	X	X	0.74	Carangiform	pelagic	488	A1	2
Galeomorphii	Lamniformes	Alopiidae	Alopias	Alopias_vulpinus	X	X	0.67	Carangiform	pelagic	573	A1
Galeomorphii	Carcharhiniformes	Scyliorhinidae	Apristurus	Apristurus_albisoma	X	X	1.01	Anguilliform	benthic	60	A1
Galeomorphii	Carcharhiniformes	Scyliorhinidae	Apristurus	Apristurus_ampliceps	X	X	0.85	Anguilliform		86
Galeomorphii	Carcharhiniformes	Scyliorhinidae	Apristurus	Apristurus_aphyodes	X	X	0.98	Anguilliform	benthic	54	A1
Galeomorphii	Carcharhiniformes	Scyliorhinidae	Apristurus	Apristurus_australis	X	X	0.77	Anguilliform	benthic	62	A1
Galeomorphii	Carcharhiniformes	Scyliorhinidae	Apristurus	Apristurus_brunneus	X	X	0.77	Anguilliform	benthopelagic	69	A1
Galeomorphii	Carcharhiniformes	Scyliorhinidae	Apristurus	Apristurus_bucephalus	X	X	0.85	Anguilliform	benthic	68	A1
Galeomorphii	Carcharhiniformes	Scyliorhinidae	Apristurus	Apristurus_canutus	X	X	0.9	Anguilliform	benthic	45	A1
Galeomorphii	Carcharhiniformes	Scyliorhinidae	Apristurus	Apristurus_exsanguis	X	X	0.68	Anguilliform	benthic	91	A1
Galeomorphii	Carcharhiniformes	Scyliorhinidae	Apristurus	Apristurus_gibbosus	X	X	0.82	Anguilliform	benthic	41	A1
Galeomorphii	Carcharhiniformes	Scyliorhinidae	Apristurus	Apristurus_herklotsi	X	X	0.77	Anguilliform	benthic	49	A1
Galeomorphii	Carcharhiniformes	Scyliorhinidae	Apristurus	Apristurus_indicus	X	X	0.89	Anguilliform	benthic	34	A1
Galeomorphii	Carcharhiniformes	Scyliorhinidae	Apristurus	Apristurus_internatus	X	X	0.96	Anguilliform	benthic	42	A1
Galeomorphii	Carcharhiniformes	Scyliorhinidae	Apristurus	Apristurus_investigatoris	X	X	1.06	Anguilliform	benthic	26	A1
Galeomorphii	Carcharhiniformes	Scyliorhinidae	Apristurus	Apristurus_japonicus	X	X	0.75	Anguilliform	benthopelagic	71	A1
Galeomorphii	Carcharhiniformes	Scyliorhinidae	Apristurus	Apristurus_kampae	X	X	0.7	Anguilliform	benthic	58	A1
Galeomorphii	Carcharhiniformes	Scyliorhinidae	Apristurus	Apristurus_laurussonii	X	X	0.73	Anguilliform	benthopelagic	76	A1
Galeomorphii	Carcharhiniformes	Scyliorhinidae	Apristurus	Apristurus_manis	X	X	0.67	Anguilliform		85
Galeomorphii	Carcharhiniformes	Scyliorhinidae	Apristurus	Apristurus_melanoasper	X	X	0.73	Anguilliform	benthic	76	A1
Galeomorphii	Carcharhiniformes	Scyliorhinidae	Apristurus	Apristurus_microps	X	X	0.85	Anguilliform	benthopelagic	61	A1
Galeomorphii	Carcharhiniformes	Scyliorhinidae	Apristurus	Apristurus_micropterygeus	X	X	0.86	Anguilliform	benthic	37	A1
Galeomorphii	Carcharhiniformes	Scyliorhinidae	Apristurus	Apristurus_nasutus	X	X	0.77	Anguilliform	benthopelagic	70	A2
Galeomorphii	Carcharhiniformes	Scyliorhinidae	Apristurus	Apristurus_parvipinnis	X	X	0.81	Anguilliform	benthopelagic	52	A1
Galeomorphii	Carcharhiniformes	Scyliorhinidae	Apristurus	Apristurus_pinguis	X	X	0.85	Anguilliform	benthic	84	A1
Galeomorphii	Carcharhiniformes	Scyliorhinidae	Apristurus	Apristurus_platyrhynchus	X	X	0.94	Anguilliform	benthic	80	A1
Galeomorphii	Carcharhiniformes	Scyliorhinidae	Apristurus	Apristurus_profundorum	X	X	0.88	Anguilliform	benthic	54	A1
Galeomorphii	Carcharhiniformes	Scyliorhinidae	Apristurus	Apristurus_riveri	X	X	0.81	Anguilliform	benthic	46	A1
Galeomorphii	Carcharhiniformes	Scyliorhinidae	Apristurus	Apristurus_saldanha	X	X	0.79	Anguilliform	benthic	88	A1
Galeomorphii	Carcharhiniformes	Scyliorhinidae	Apristurus	Apristurus_sibogae	X	X	1.02	Anguilliform	benthic	21	A1
Galeomorphii	Carcharhiniformes	Scyliorhinidae	Apristurus	Apristurus_sinensis	X	X	0.78	Anguilliform	benthic	42	A1
Galeomorphii	Carcharhiniformes	Scyliorhinidae	Apristurus	Apristurus_spongiceps	X	X	0.79	Anguilliform	benthopelagic	50	A1
Galeomorphii	Carcharhiniformes	Scyliorhinidae	Apristurus	Apristurus_stenseni	X	X	0.84	Anguilliform	benthic	46	A1
Galeomorphii	Carcharhiniformes	Scyliorhinidae	Asymbolus	Asymbolus_analis	X	X	0.81	Anguilliform	benthic	90	A2	3.85
Galeomorphii	Carcharhiniformes	Scyliorhinidae	Asymbolus	Asymbolus_funebris	X	X	0.92	Anguilliform	benthic	44	A2
Galeomorphii	Carcharhiniformes	Scyliorhinidae	Asymbolus	Asymbolus_occiduus	X	X	0.75	Anguilliform	benthic	60	A2
Galeomorphii	Carcharhiniformes	Scyliorhinidae	Asymbolus	Asymbolus_pallidus	X	X	1.11	Anguilliform	benthic	47	A2
Galeomorphii	Carcharhiniformes	Scyliorhinidae	Asymbolus	Asymbolus_parvus	X	X	1.05	Anguilliform	benthic	36	A2
Galeomorphii	Carcharhiniformes	Scyliorhinidae	Asymbolus	Asymbolus_rubiginosus	X	X	1.03	Anguilliform	benthic	42	A2	4.42
Galeomorphii	Carcharhiniformes	Scyliorhinidae	Asymbolus	Asymbolus_submaculatus	X	X	0.96	Anguilliform	benthic	44	A2
Galeomorphii	Carcharhiniformes	Scyliorhinidae	Asymbolus	Asymbolus_vincenti	X	X	0.94	Anguilliform	benthic	61	A2
Galeomorphii	Carcharhiniformes	Scyliorhinidae	Atelomycterus	Atelomycterus_fasciatus	X	X	0.97	Anguilliform	benthic	45	A2
Galeomorphii	Carcharhiniformes	Scyliorhinidae	Atelomycterus	Atelomycterus_macleayi	X	X	0.88	Anguilliform	benthic	60	A2
Galeomorphii	Carcharhiniformes	Scyliorhinidae	Atelomycterus	Atelomycterus_marmoratus	X	X	0.68	Anguilliform		70
Galeomorphii	Carcharhiniformes	Scyliorhinidae	Aulohalaelurus	Aulohalaelurus_kanakorum	X	X	0.73	Anguilliform	benthic	79	A2
Galeomorphii	Carcharhiniformes	Scyliorhinidae	Aulohalaelurus	Aulohalaelurus_labiosus	X	X	0.76	Anguilliform	benthic	67	A2
Galeomorphii	Orectolobiformes	Brachaeluridae	Brachaelurus	Brachaelurus_colcloughi	X		0.71	Anguilliform	benthic	76	A2
Galeomorphii	Orectolobiformes	Brachaeluridae	Brachaelurus	Brachaelurus_waddi	X		0.75	Anguilliform	benthic	122	A2
Galeomorphii	Carcharhiniformes	Scyliorhinidae	Bythaelurus	Bythaelurus_canescens	X	X	0.72	Anguilliform	benthic	70	A2
Galeomorphii	Carcharhiniformes	Scyliorhinidae	Bythaelurus	Bythaelurus_clevai	X	X	0.84	Anguilliform	benthic	39	A2
Galeomorphii	Carcharhiniformes	Scyliorhinidae	Bythaelurus	Bythaelurus_giddingsi	X	X	0.83	Anguilliform	benthic	45	A2
Galeomorphii	Carcharhiniformes	Scyliorhinidae	Bythaelurus	Bythaelurus_hispidus	X	X	0.89	Anguilliform	benthic	29	A2
Galeomorphii	Carcharhiniformes	Scyliorhinidae	Bythaelurus	Bythaelurus_immaculatus	X	X	0.67	Anguilliform	benthic	76	A2
Galeomorphii	Carcharhiniformes	Scyliorhinidae	Bythaelurus	Bythaelurus_incanus	X	X	0.81	Anguilliform	benthic	45	A2
Galeomorphii	Carcharhiniformes	Scyliorhinidae	Bythaelurus	Bythaelurus_lutarius	X	X	0.79	Anguilliform	benthic	39	A2
Galeomorphii	Carcharhiniformes	Carcharhinidae	Carcharhinus	Carcharhinus_acronotus	X	X	1.04	Carangiform	pelagic	200	B
Galeomorphii	Carcharhiniformes	Carcharhinidae	Carcharhinus	Carcharhinus_albimarginatus	X	X	0.9	Carangiform	pelagic	300	B
Galeomorphii	Carcharhiniformes	Carcharhinidae	Carcharhinus	Carcharhinus_altimus	X	X	0.91	Carangiform	pelagic	300	B
Galeomorphii	Carcharhiniformes	Carcharhinidae	Carcharhinus	Carcharhinus_amblyrhynchoides	X	X	0.85	Carangiform	pelagic	182	B
Galeomorphii	Carcharhiniformes	Carcharhinidae	Carcharhinus	Carcharhinus_amblyrhynchos	X	X	0.89	Carangiform	pelagic	255	B	0.46	122
Galeomorphii	Carcharhiniformes	Carcharhinidae	Carcharhinus	Carcharhinus_amboinensis	X	X	0.81	Carangiform	pelagic	280	B		144
Galeomorphii	Carcharhiniformes	Carcharhinidae	Carcharhinus	Carcharhinus_borneensis	X	X	1.07	Carangiform	pelagic	70	B
Galeomorphii	Carcharhiniformes	Carcharhinidae	Carcharhinus	Carcharhinus_brachyurus	X	X	0.91	Carangiform	pelagic	325	B
Galeomorphii	Carcharhiniformes	Carcharhinidae	Carcharhinus	Carcharhinus_brevipinna	X	X	0.88	Carangiform	pelagic	309	B
Galeomorphii	Carcharhiniformes	Carcharhinidae	Carcharhinus	Carcharhinus_cautus	X	X	1.22	Carangiform	pelagic	150	B		110
Galeomorphii	Carcharhiniformes	Carcharhinidae	Carcharhinus	Carcharhinus_coatesi	X	X	1.18	Carangiform	pelagic	87	B
Galeomorphii	Carcharhiniformes	Carcharhinidae	Carcharhinus	Carcharhinus_dussumieri	X	X	1.12	Carangiform	pelagic	121	B
Galeomorphii	Carcharhiniformes	Carcharhinidae	Carcharhinus	Carcharhinus_falciformis	X	X	0.81	Carangiform	pelagic	350	B	0.23	104
Galeomorphii	Carcharhiniformes	Carcharhinidae	Carcharhinus	Carcharhinus_fitzroyensis	X	X	0.85	Carangiform	pelagic	135	B
Galeomorphii	Carcharhiniformes	Carcharhinidae	Carcharhinus	Carcharhinus_galapagensis	X	X	0.95	Carangiform	pelagic	370	B
Galeomorphii	Carcharhiniformes	Carcharhinidae	Carcharhinus	Carcharhinus_hemiodon	X	X	0.94	Carangiform	pelagic	200	B
Galeomorphii	Carcharhiniformes	Carcharhinidae	Carcharhinus	Carcharhinus_isodon	X	X	0.98	Carangiform	pelagic	200	B
Galeomorphii	Carcharhiniformes	Carcharhinidae	Carcharhinus	Carcharhinus_leiodon	X	X	1.01	Carangiform	pelagic	165	B
Galeomorphii	Carcharhiniformes	Carcharhinidae	Carcharhinus	Carcharhinus_leucas	X	X	0.63	Carangiform	pelagic	400	B	0.06	129
Galeomorphii	Carcharhiniformes	Carcharhinidae	Carcharhinus	Carcharhinus_limbatus	X	X	0.7	Carangiform	pelagic	286	B		119
Galeomorphii	Carcharhiniformes	Carcharhinidae	Carcharhinus	Carcharhinus_longimanus	X	X	0.89	Carangiform	pelagic	400	B
Galeomorphii	Carcharhiniformes	Carcharhinidae	Carcharhinus	Carcharhinus_macloti	X	X	1.01	Carangiform	pelagic	110	B		105
Galeomorphii	Carcharhiniformes	Carcharhinidae	Carcharhinus	Carcharhinus_melanopterus	X	X	0.97	Carangiform	pelagic	200	B	0.59	98
Galeomorphii	Carcharhiniformes	Carcharhinidae	Carcharhinus	Carcharhinus_obscurus	X	X	0.74	Carangiform	pelagic	420	B
Galeomorphii	Carcharhiniformes	Carcharhinidae	Carcharhinus	Carcharhinus_perezii	X	X	0.87	Carangiform	benthic	300	B
Galeomorphii	Carcharhiniformes	Carcharhinidae	Carcharhinus	Carcharhinus_plumbeus	X	X	0.97	Carangiform	pelagic	300	B	0.3	125.5
Galeomorphii	Carcharhiniformes	Carcharhinidae	Carcharhinus	Carcharhinus_porosus	X	X	1.01	Carangiform	pelagic	150	B
Galeomorphii	Carcharhiniformes	Carcharhinidae	Carcharhinus	Carcharhinus_sealei	X	X	1.17	Carangiform	pelagic	100	B
Galeomorphii	Carcharhiniformes	Carcharhinidae	Carcharhinus	Carcharhinus_signatus	X	X	0.76	Carangiform	pelagic	280	B
Galeomorphii	Carcharhiniformes	Carcharhinidae	Carcharhinus	Carcharhinus_sorrah	X	X	1.06	Carangiform	pelagic	160	B		102
Galeomorphii	Carcharhiniformes	Carcharhinidae	Carcharhinus	Carcharhinus_tilstoni	X	X	1.21	Carangiform	pelagic	200	B
Galeomorphii	Carcharhiniformes	Carcharhinidae	Carcharhinus	Carcharhinus_tjutjot	X	X	0.98	Carangiform	pelagic	94	B
Galeomorphii	Lamniformes	Odontaspididae	Carcharias	Carcharias_taurus	X	X	0.62	Carangiform	benthopelagic	330	A1	0.02	64
Galeomorphii	Lamniformes	Lamnidae	Carcharodon	Carcharodon_carcharias	X	X	0.64	Thunniform	pelagic	640	B	0.04	81
Squalomorphii	Squaliformes	Centrophoridae	Centrophorus	Centrophorus_atromarginatus	X	X	0.98		benthic	87	B
Squalomorphii	Squaliformes	Centrophoridae	Centrophorus	Centrophorus_granulosus	X	X	0.96		benthopelagic	124	B		39
Squalomorphii	Squaliformes	Centrophoridae	Centrophorus	Centrophorus_harrissoni	X	X	0.87		benthic	111	B
Squalomorphii	Squaliformes	Centrophoridae	Centrophorus	Centrophorus_isodon	X	X	0.88		benthic	108	B
Squalomorphii	Squaliformes	Centrophoridae	Centrophorus	Centrophorus_lusitanicus	X	X	0.87		benthic	160	B
Squalomorphii	Squaliformes	Centrophoridae	Centrophorus	Centrophorus_moluccensis	X	X	0.94		benthopelagic	100	B
Squalomorphii	Squaliformes	Centrophoridae	Centrophorus	Centrophorus_seychellorum	X	X	1.1		benthic	80	B
Squalomorphii	Squaliformes	Centrophoridae	Centrophorus	Centrophorus_squamosus	X	X	0.83		benthopelagic	164	B
Squalomorphii	Squaliformes	Centrophoridae	Centrophorus	Centrophorus_tessellatus	X	X	0.97		benthic	89	B
Squalomorphii	Squaliformes	Centrophoridae	Centrophorus	Centrophorus_westraliensis	X	X	1.05		benthopelagic	91	B
Squalomorphii	Squaliformes	Centrophoridae	Centrophorus	Centrophorus_uyato	X	X	1.04			110			39
Squalomorphii	Squaliformes	Etmopteridae	Centroscyllium	Centroscyllium_excelsum	X	X	0.87	Carangiform	benthic	64	B
Squalomorphii	Squaliformes	Etmopteridae	Centroscyllium	Centroscyllium_fabricii	X	X	0.86	Carangiform	benthic	107	B
Squalomorphii	Squaliformes	Etmopteridae	Centroscyllium	Centroscyllium_kamoharai	X	X	0.9	Carangiform	benthic	60	B
Squalomorphii	Squaliformes	Etmopteridae	Centroscyllium	Centroscyllium_nigrum	X	X	1.02	Carangiform	benthopelagic	51	B
Squalomorphii	Squaliformes	Etmopteridae	Centroscyllium	Centroscyllium_ornatum	X	X	1.1	Carangiform	benthic	30	B
Squalomorphii	Squaliformes	Somniosidae	Centroscymnus	Centroscymnus_coelolepis	X	X	0.89	Carangiform	benthic	121	B	3.29
Squalomorphii	Squaliformes	Somniosidae	Centroscymnus	Centroscymnus_owstonii	X	X	0.84	Carangiform		148
Squalomorphii	Squaliformes	Somniosidae	Centroselachus	Centroselachus_crepidater	X	X	0.92	Carangiform	benthopelagic	130	B
Galeomorphii	Carcharhiniformes	Scyliorhinidae	Cephaloscyllium	Cephaloscyllium_albipinnum	X	X	0.78	Anguilliform	benthic	103	A1
Galeomorphii	Carcharhiniformes	Scyliorhinidae	Cephaloscyllium	Cephaloscyllium_cooki	X	X	1.08	Anguilliform	benthic	30	A2
Galeomorphii	Carcharhiniformes	Scyliorhinidae	Cephaloscyllium	Cephaloscyllium_fasciatum	X	X	0.86	Anguilliform	benthic	42	A1
Galeomorphii	Carcharhiniformes	Scyliorhinidae	Cephaloscyllium	Cephaloscyllium_hiscosellum	X	X	0.91	Anguilliform	benthic	52	A2
Galeomorphii	Carcharhiniformes	Scyliorhinidae	Cephaloscyllium	Cephaloscyllium_isabellum	X	X	0.74	Anguilliform	benthic	100	A2
Galeomorphii	Carcharhiniformes	Scyliorhinidae	Cephaloscyllium	Cephaloscyllium_laticeps	X	X	0.77	Anguilliform	benthic	150	A2
Galeomorphii	Carcharhiniformes	Scyliorhinidae	Cephaloscyllium	Cephaloscyllium_pardelotum	X	X	1.42	Anguilliform	benthic	20	A1
Galeomorphii	Carcharhiniformes	Scyliorhinidae	Cephaloscyllium	Cephaloscyllium_pictum	X	X	0.97	Anguilliform	benthic	72	A2
Galeomorphii	Carcharhiniformes	Scyliorhinidae	Cephaloscyllium	Cephaloscyllium_signourum	X	X	0.78	Anguilliform	benthic	74	A2
Galeomorphii	Carcharhiniformes	Scyliorhinidae	Cephaloscyllium	Cephaloscyllium_silasi	X	X	0.94	Anguilliform	benthic	45	A2
Galeomorphii	Carcharhiniformes	Scyliorhinidae	Cephaloscyllium	Cephaloscyllium_speccum	X	X	0.9	Anguilliform	benthic	69	A2
Galeomorphii	Carcharhiniformes	Scyliorhinidae	Cephaloscyllium	Cephaloscyllium_stevensi	X	X	0.93	Anguilliform	benthic	66	A2
Galeomorphii	Carcharhiniformes	Scyliorhinidae	Cephaloscyllium	Cephaloscyllium_sufflans	X	X	0.72	Anguilliform	benthic	110	A2
Galeomorphii	Carcharhiniformes	Scyliorhinidae	Cephaloscyllium	Cephaloscyllium_umbratile	X	X	0.57	Anguilliform	benthic	120	A1		48
Galeomorphii	Carcharhiniformes	Scyliorhinidae	Cephaloscyllium	Cephaloscyllium_variegatum	X	X	0.98	Anguilliform	benthic	74	A2
Galeomorphii	Carcharhiniformes	Scyliorhinidae	Cephaloscyllium	Cephaloscyllium_ventriosum	X	X	0.75	Anguilliform	benthic	110	A2
Galeomorphii	Carcharhiniformes	Scyliorhinidae	Cephaloscyllium	Cephaloscyllium_zebrum	X	X	1.08	Anguilliform	benthic	45	A2
Galeomorphii	Carcharhiniformes	Scyliorhinidae	Cephalurus	Cephalurus_cephalus	X	X	1.26	Anguilliform	benthic	28	A1
Galeomorphii	Lamniformes	Cetorhinidae	Cetorhinus	Cetorhinus_maximus	X	X	0.54		pelagic	1520	B
Galeomorphii	Carcharhiniformes	Hemigaleidae	Chaenogaleus	Chaenogaleus_macrostoma	X	X	0.82		benthic	100	B		74
Galeomorphii	Orectolobiformes	Hemiscyllidae	Chiloscyllium	Chiloscyllium_arabicum	X		0.75	Anguilliform	benthic	89	A2
Galeomorphii	Orectolobiformes	Hemiscyllidae	Chiloscyllium	Chiloscyllium_indicum	X		0.99	Anguilliform	benthic	65	A2
Galeomorphii	Orectolobiformes	Hemiscyllidae	Chiloscyllium	Chiloscyllium_plagiosum	X		0.74	Anguilliform	benthic	95	A2
Galeomorphii	Orectolobiformes	Hemiscyllidae	Chiloscyllium	Chiloscyllium_punctatum	X		0.71	Anguilliform	benthic	132	A2	1.26
Squalomorphii	Hexanchiformes	Chlamydoselachidae	Chlamydoselachus	Chlamydoselachus_africana	X	X	0.6	Anguilliform	benthopelagic	117	A1
Squalomorphii	Hexanchiformes	Chlamydoselachidae	Chlamydoselachus	Chlamydoselachus_anguineus	X		0.55	Anguilliform	benthopelagic	200	A1
Squalomorphii	Squaliformes	Squalidae	Cirrhigaleus	Cirrhigaleus_asper	X	X	0.91	Carangiform		120
Squalomorphii	Squaliformes	Squalidae	Cirrhigaleus	Cirrhigaleus_barbifer	X	X	0.97	Carangiform	benthopelagic	126	B
Galeomorphii	Orectolobiformes	Parascyllidae	Cirrhoscyllium	Cirrhoscyllium_expolitum	X		0.93	Anguilliform	benthic	34	A2
Galeomorphii	Orectolobiformes	Parascyllidae	Cirrhoscyllium	Cirrhoscyllium_formosanum	X		0.82	Anguilliform	benthic	39	A2
Galeomorphii	Orectolobiformes	Parascyllidae	Cirrhoscyllium	Cirrhoscyllium_japonicum	X		0.77	Anguilliform	benthic	49	A2
Galeomorphii	Carcharhiniformes	Proscyllidae	Ctenacis	Ctenacis_fehlmanni	X	X	1.02	Anguilliform	benthic	52	B
Squalomorphii	Squaliformes	Dalatidae	Dalatias	Dalatias_licha	X	X	0.79	Carangiform	benthopelagic	182	B		44
Squalomorphii	Squaliformes	Centrophoridae	Deania	Deania_calcea	X	X	0.73	Carangiform	benthic	127	B
Squalomorphii	Squaliformes	Centrophoridae	Deania	Deania_hystricosa	X	X	0.84	Carangiform	benthic	109	B
Squalomorphii	Squaliformes	Centrophoridae	Deania	Deania_profundorum	X	X	0.83	Carangiform	benthic	110	B
Squalomorphii	Squaliformes	Centrophoridae	Deania	Deania_quadrispinosa	X	X	0.85	Carangiform	benthic	115	B
Squalomorphii	Echinorhiniformes	Echinorhinidae	Echinorhinus	Echinorhinus_brucus	X	X	0.61	Anguilliform	benthopelagic	310	A1
Squalomorphii	Echinorhiniformes	Echinorhinidae	Echinorhinus	Echinorhinus_cookei	X	X	0.6	Anguilliform	benthopelagic	400	A1
Galeomorphii	Carcharhiniformes	Proscyllidae	Eridacnis	Eridacnis_barbouri	X	X	0.74	Anguilliform	benthic	200	A2
Galeomorphii	Carcharhiniformes	Proscyllidae	Eridacnis	Eridacnis_radcliffei	X	X	0.84	Anguilliform	benthic	24	A2
Galeomorphii	Carcharhiniformes	Proscyllidae	Eridacnis	Eridacnis_sinuans	X	X	0.78	Anguilliform	benthic	37	A2
Squalomorphii	Squaliformes	Etmopteridae	Etmopterus	Etmopterus_bigelowi	X	X	0.79	Carangiform	benthopelagic	73	B
Squalomorphii	Squaliformes	Etmopteridae	Etmopterus	Etmopterus_brachyurus	X	X	1.05	Carangiform	benthopelagic	50	B
Squalomorphii	Squaliformes	Etmopteridae	Etmopterus	Etmopterus_bullisi	X	X	1.22	Carangiform	benthic	23	B
Squalomorphii	Squaliformes	Etmopteridae	Etmopterus	Etmopterus_caudistigmus	X	X	1.29	Carangiform	benthic	34	B
Squalomorphii	Squaliformes	Etmopteridae	Etmopterus	Etmopterus_compagnoi	X	X	0.9	Carangiform	benthic	78	B
Squalomorphii	Squaliformes	Etmopteridae	Etmopterus	Etmopterus_decacuspidatus	X	X	1.03	Carangiform	benthic	29	B
Squalomorphii	Squaliformes	Etmopteridae	Etmopterus	Etmopterus_dianthus	X	X	1.33	Carangiform		41
Squalomorphii	Squaliformes	Etmopteridae	Etmopterus	Etmopterus_dislineatus	X	X	1.04	Carangiform		45
Squalomorphii	Squaliformes	Etmopteridae	Etmopterus	Etmopterus_evansi	X	X	1.31	Carangiform	benthic	32	B
Squalomorphii	Squaliformes	Etmopteridae	Etmopterus	Etmopterus_fusus	X	X	1.27	Carangiform	benthic	29	B
Squalomorphii	Squaliformes	Etmopteridae	Etmopterus	Etmopterus_gracilispinis	X	X	1.08	Carangiform	benthopelagic	35	B
Squalomorphii	Squaliformes	Etmopteridae	Etmopterus	Etmopterus_granulosus	X	X	0.75	Carangiform	benthic	94	B
Squalomorphii	Squaliformes	Etmopteridae	Etmopterus	Etmopterus_hillianus	X	X	1.28	Carangiform	benthopelagic	30	B
Squalomorphii	Squaliformes	Etmopteridae	Etmopterus	Etmopterus_joungi	X	X	1.16	Carangiform	benthic	46	B
Squalomorphii	Squaliformes	Etmopteridae	Etmopterus	Etmopterus_litvinovi	X	X	1.02	Carangiform	benthopelagic	61	B
Squalomorphii	Squaliformes	Etmopteridae	Etmopterus	Etmopterus_lucifer	X	X	0.99	Carangiform	benthopelagic	55	B
Squalomorphii	Squaliformes	Etmopteridae	Etmopterus	Etmopterus_molleri	X	X	1.24	Carangiform	benthic	46	B
Squalomorphii	Squaliformes	Etmopteridae	Etmopterus	Etmopterus_polli	X	X	1.34	Carangiform	benthic	30	B
Squalomorphii	Squaliformes	Etmopteridae	Etmopterus	Etmopterus_princeps	X	X	0.98	Carangiform	benthopelagic	94	B
Squalomorphii	Squaliformes	Etmopteridae	Etmopterus	Etmopterus_pseudosqualiolus	X	X	1.21	Carangiform	benthopelagic	45	B
Squalomorphii	Squaliformes	Etmopteridae	Etmopterus	Etmopterus_pusillus	X	X	0.93	Carangiform	benthopelagic	50	B	3.8
Squalomorphii	Squaliformes	Etmopteridae	Etmopterus	Etmopterus_pycnolepis	X	X	1.13	Carangiform	benthopelagic	51	B
Squalomorphii	Squaliformes	Etmopteridae	Etmopterus	Etmopterus_schultzi	X	X	1.02	Carangiform		30
Squalomorphii	Squaliformes	Etmopteridae	Etmopterus	Etmopterus_sculptus	X	X	0.89	Carangiform	benthic	59	B
Squalomorphii	Squaliformes	Etmopteridae	Etmopterus	Etmopterus_sentosus	X	X	1.2	Carangiform	benthic	27	B
Squalomorphii	Squaliformes	Etmopteridae	Etmopterus	Etmopterus_sheikoi	X	X	0.94	Carangiform	benthic	43	B
Squalomorphii	Squaliformes	Etmopteridae	Etmopterus	Etmopterus_spinax	X	X	0.87	Carangiform	benthic	60	B	4.36	49
Squalomorphii	Squaliformes	Etmopteridae	Etmopterus	Etmopterus_splendidus	X	X	1.32	Carangiform	benthopelagic	30	B
Squalomorphii	Squaliformes	Etmopteridae	Etmopterus	Etmopterus_unicolor	X	X	0.87	Carangiform		75
Squalomorphii	Squaliformes	Etmopteridae	Etmopterus	Etmopterus_villosus	X	X	1.28	Carangiform	benthic	46	B
Squalomorphii	Squaliformes	Etmopteridae	Etmopterus	Etmopterus_virens	X	X	1.42	Carangiform	benthic	23	B
Galeomorphii	Orectolobiformes	Orectolobidae	Eucrossorhinus	Eucrossorhinus_dasypogon	X		0.61	Anguilliform	benthic	366	A1
Squalomorphii	Squaliformes	Dalatidae	Euprotomicroides	Euprotomicroides_zantedeschia	X	X	1.15	Carangiform		42	B
Squalomorphii	Squaliformes	Dalatidae	Euprotomicrus	Euprotomicrus_bispinatus	X	X	1.48	Carangiform		31
Galeomorphii	Carcharhiniformes	Sphyrnidae	Eusphyra	Eusphyra_blochii	X	X	0.78	Carangiform		186			718
Galeomorphii	Carcharhiniformes	Scyliorhinidae	Figaro	Figaro_boardmani	X	X	0.79	Anguilliform	benthic	61	A2	6.02
Galeomorphii	Carcharhiniformes	Scyliorhinidae	Figaro	Figaro_striatus	X	X	1.05	Anguilliform	benthic	42	A2
Galeomorphii	Carcharhiniformes	Triakidae	Furgaleus	Furgaleus_macki	X	X	0.79		benthopelagic	160	B
Galeomorphii	Carcharhiniformes	Carcharhinidae	Galeocerdo	Galeocerdo_cuvier	X	X	0.64	Carangiform	pelagic	750	B	0.09	137
Galeomorphii	Carcharhiniformes	Triakidae	Galeorhinus	Galeorhinus_galeus	X	X	0.68		benthopelagic	195	B		74
Galeomorphii	Carcharhiniformes	Scyliorhinidae	Galeus	Galeus_arae	X	X	0.82	Anguilliform	benthopelagic	43	A1
Galeomorphii	Carcharhiniformes	Scyliorhinidae	Galeus	Galeus_atlanticus	X	X	0.81	Anguilliform	benthic	42	A1
Galeomorphii	Carcharhiniformes	Scyliorhinidae	Galeus	Galeus_cadenati	X	X	0.89	Anguilliform	benthic	35	A1
Galeomorphii	Carcharhiniformes	Scyliorhinidae	Galeus	Galeus_eastmani	X	X	0.85	Anguilliform	benthic	40	A1
Galeomorphii	Carcharhiniformes	Scyliorhinidae	Galeus	Galeus_gracilis	X	X	0.98	Anguilliform	benthic	34	A2
Galeomorphii	Carcharhiniformes	Scyliorhinidae	Galeus	Galeus_longirostris	X	X	0.71	Anguilliform	benthopelagic	80	A2
Galeomorphii	Carcharhiniformes	Scyliorhinidae	Galeus	Galeus_melastomus	X	X	0.93	Anguilliform	benthic	90	A1	10.42	38
Galeomorphii	Carcharhiniformes	Scyliorhinidae	Galeus	Galeus_mincaronei	X	X	0.77	Anguilliform	benthic	40	A2
Galeomorphii	Carcharhiniformes	Scyliorhinidae	Galeus	Galeus_murinus	X	X	0.76	Anguilliform	benthic	63	A1
Galeomorphii	Carcharhiniformes	Scyliorhinidae	Galeus	Galeus_nipponensis	X	X	0.8	Anguilliform	benthic	70	A2
Galeomorphii	Carcharhiniformes	Scyliorhinidae	Galeus	Galeus_piperatus	X	X	0.95	Anguilliform	benthic	30	A1
Galeomorphii	Carcharhiniformes	Scyliorhinidae	Galeus	Galeus_polli	X	X	1.06	Anguilliform	benthic	45	A1
Galeomorphii	Carcharhiniformes	Scyliorhinidae	Galeus	Galeus_priapus	X	X	0.93	Anguilliform	benthic	45	A2
Galeomorphii	Carcharhiniformes	Scyliorhinidae	Galeus	Galeus_sauteri	X	X	0.83	Anguilliform	benthic	45	A1
Galeomorphii	Carcharhiniformes	Scyliorhinidae	Galeus	Galeus_schultzi	X	X	0.86	Anguilliform	benthic	30	A1
Galeomorphii	Orectolobiformes	Ginglymostomidae	Ginglymostoma	Ginglymostoma_cirratum	X		0.54	Anguilliform	benthopelagic	430	A1
Galeomorphii	Carcharhiniformes	Carcharhinidae	Glyphis	Glyphis_fowlerae	X	X	0.71	Carangiform	pelagic	79	B
Galeomorphii	Carcharhiniformes	Carcharhinidae	Glyphis	Glyphis_gangeticus	X	X	0.89	Carangiform	benthic	204	B
Galeomorphii	Carcharhiniformes	Carcharhinidae	Glyphis	Glyphis_garricki	X	X	0.85	Carangiform		251
Galeomorphii	Carcharhiniformes	Carcharhinidae	Glyphis	Glyphis_glyphis	X	X	0.7	Carangiform	pelagic	175	B
Galeomorphii	Carcharhiniformes	Carcharhinidae	Glyphis	Glyphis_siamensis	X	X	0.63	Carangiform	pelagic	300	B
Galeomorphii	Carcharhiniformes	Triakidae	Gogolia	Gogolia_filewoodi	X	X	0.96		benthopelagic	74	B
Galeomorphii	Carcharhiniformes	Pseudotriakidae	Gollum	Gollum_attenuatus	X	X	0.71	Anguilliform	benthic	109	B
Galeomorphii	Carcharhiniformes	Pseudotriakidae	Gollum	Gollum_suluensis	X	X	0.98	Anguilliform	benthic	59	B
Galeomorphii	Carcharhiniformes	Scyliorhinidae	Halaelurus	Halaelurus_boesemani	X	X	0.93	Anguilliform	benthic	48	A2
Galeomorphii	Carcharhiniformes	Scyliorhinidae	Halaelurus	Halaelurus_buergeri	X	X	0.9	Anguilliform	benthic	49	A2		36
Galeomorphii	Carcharhiniformes	Scyliorhinidae	Halaelurus	Halaelurus_lineatus	X	X	0.69	Anguilliform	benthic	56	A2
Galeomorphii	Carcharhiniformes	Scyliorhinidae	Halaelurus	Halaelurus_maculosus	X	X	0.72	Anguilliform		53
Galeomorphii	Carcharhiniformes	Scyliorhinidae	Halaelurus	Halaelurus_natalensis	X	X	0.72	Anguilliform	benthic	47	A2
Galeomorphii	Carcharhiniformes	Scyliorhinidae	Halaelurus	Halaelurus_sellus	X	X	0.83	Anguilliform	benthic	42	A2
Galeomorphii	Carcharhiniformes	Scyliorhinidae	Haploblepharus	Haploblepharus_edwardsii	X	X	0.74	Anguilliform	benthic	60	A2
Galeomorphii	Carcharhiniformes	Scyliorhinidae	Haploblepharus	Haploblepharus_fuscus	X	X	0.7	Anguilliform	benthic	73	A2
Galeomorphii	Carcharhiniformes	Scyliorhinidae	Haploblepharus	Haploblepharus_kistnasamyi	X	X	0.9	Anguilliform	benthic	50	A2
Galeomorphii	Carcharhiniformes	Scyliorhinidae	Haploblepharus	Haploblepharus_pictus	X	X	0.81	Anguilliform		57
Galeomorphii	Carcharhiniformes	Hemigaleidae	Hemigaleus	Hemigaleus_australiensis	X	X	0.98		benthopelagic	110	B		84
Galeomorphii	Carcharhiniformes	Hemigaleidae	Hemigaleus	Hemigaleus_microstoma	X	X	0.74		benthopelagic	135	B	0.73
Galeomorphii	Carcharhiniformes	Hemigaleidae	Hemipristis	Hemipristis_elongata	X	X	0.74		pelagic	259	B
Galeomorphii	Orectolobiformes	Hemiscyllidae	Hemiscyllium	Hemiscyllium_freycineti	X		0.69	Anguilliform	benthic	72	A2
Galeomorphii	Orectolobiformes	Hemiscyllidae	Hemiscyllium	Hemiscyllium_galei	X		0.54	Anguilliform	benthic	57	A2
Galeomorphii	Orectolobiformes	Hemiscyllidae	Hemiscyllium	Hemiscyllium_henryi	X		0.59	Anguilliform	benthic	82	A2
Galeomorphii	Orectolobiformes	Hemiscyllidae	Hemiscyllium	Hemiscyllium_ocellatum	X		0.56	Anguilliform	benthic	107	A2	0.96
Galeomorphii	Orectolobiformes	Hemiscyllidae	Hemiscyllium	Hemiscyllium_strahani	X		0.7	Anguilliform	benthic	80	A2
Galeomorphii	Orectolobiformes	Hemiscyllidae	Hemiscyllium	Hemiscyllium_trispeculare	X		0.97	Anguilliform	benthic	79	A2
Galeomorphii	Carcharhiniformes	Triakidae	Hemitriakis	Hemitriakis_abdita	X	X	1.11		benthic	60	B
Galeomorphii	Carcharhiniformes	Triakidae	Hemitriakis	Hemitriakis_complicofasciata	X	X	0.93		benthic	88	B
Galeomorphii	Carcharhiniformes	Triakidae	Hemitriakis	Hemitriakis_falcata	X	X	1.1		benthic	77	B
Galeomorphii	Carcharhiniformes	Triakidae	Hemitriakis	Hemitriakis_indroyonoi	X	X	0.91		benthic	120	B
Galeomorphii	Carcharhiniformes	Triakidae	Hemitriakis	Hemitriakis_japanica	X	X	0.68		benthic	120	B		55
Galeomorphii	Carcharhiniformes	Triakidae	Hemitriakis	Hemitriakis_leucoperiptera	X	X	0.93			96
Squalomorphii	Hexanchiformes	Hexanchidae	Heptranchias	Heptranchias_perlo	X	X	0.78	Anguilliform	benthopelagic	140	A1		41
Galeomorphii	Heterodontiformes	Heterodontidae	Heterodontus	Heterodontus_francisci	X		0.9		benthic	122	B
Galeomorphii	Heterodontiformes	Heterodontidae	Heterodontus	Heterodontus_galeatus	X		1.1		benthic	152	B
Galeomorphii	Heterodontiformes	Heterodontidae	Heterodontus	Heterodontus_japonicus	X		1.11		benthic	120	B
Galeomorphii	Heterodontiformes	Heterodontidae	Heterodontus	Heterodontus_mexicanus	X		1.1		benthic	170	B
Galeomorphii	Heterodontiformes	Heterodontidae	Heterodontus	Heterodontus_omanensis	X		1.01		benthic	61	B
Galeomorphii	Heterodontiformes	Heterodontidae	Heterodontus	Heterodontus_portusjacksoni	X		0.93		benthic	165	B
Galeomorphii	Heterodontiformes	Heterodontidae	Heterodontus	Heterodontus_quoyi	X		1.17		benthic	107	B
Galeomorphii	Heterodontiformes	Heterodontidae	Heterodontus	Heterodontus_ramalheira	X		1.02		benthic	83	B
Galeomorphii	Heterodontiformes	Heterodontidae	Heterodontus	Heterodontus_zebra	X		0.89		benthic	125	B
Squalomorphii	Squaliformes	Dalatidae	Heteroscymnoides	Heteroscymnoides_marleyi	X	X	1.27		pelagic	29	B
Squalomorphii	Hexanchiformes	Hexanchidae	Hexanchus	Hexanchus_griseus	X	X	0.47	Anguilliform	benthic	600	A1		42.5
Squalomorphii	Hexanchiformes	Hexanchidae	Hexanchus	Hexanchus_nakamurai	X	X	0.62	Anguilliform	benthic	206	A1
Galeomorphii	Carcharhiniformes	Scyliorhinidae	Holohalaelurus	Holohalaelurus_favus	X	X	0.77	Anguilliform	benthic	52	A2
Galeomorphii	Carcharhiniformes	Scyliorhinidae	Holohalaelurus	Holohalaelurus_grennian	X	X	0.8	Anguilliform	benthic	27	A2
Galeomorphii	Carcharhiniformes	Scyliorhinidae	Holohalaelurus	Holohalaelurus_melanostigma	X	X	0.87	Anguilliform	benthic	38	A2
Galeomorphii	Carcharhiniformes	Scyliorhinidae	Holohalaelurus	Holohalaelurus_punctatus	X	X	0.89	Anguilliform	benthic	35	A2
Galeomorphii	Carcharhiniformes	Scyliorhinidae	Holohalaelurus	Holohalaelurus_regani	X	X	0.65	Anguilliform	benthic	69	A2
Galeomorphii	Carcharhiniformes	Triakidae	Hypogaleus	Hypogaleus_hyugaensis	X	X	0.92		benthopelagic	127	B
Galeomorphii	Carcharhiniformes	Triakidae	Iago	Iago_garricki	X	X	0.92		benthic	75	B
Galeomorphii	Carcharhiniformes	Triakidae	Iago	Iago_omanensis	X	X	1.09		benthopelagic	58	B		60
Squalomorphii	Squaliformes	Dalatidae	Isistius	Isistius_brasiliensis	X	X	1.34	Anguilliform	benthic	56	A2	1.61
Squalomorphii	Squaliformes	Dalatidae	Isistius	Isistius_labialis	X	X	1.16	Anguilliform	pelagic	44	A2
Squalomorphii	Squaliformes	Dalatidae	Isistius	Isistius_plutodus	X	X	1.01	Anguilliform	pelagic	42	A2
Galeomorphii	Carcharhiniformes	Carcharhinidae	Isogomphodon	Isogomphodon_oxyrhynchus	X	X	0.85	Carangiform	pelagic	160	B
Galeomorphii	Lamniformes	Lamnidae	Isurus	Isurus_oxyrinchus	X	X	0.79	Thunniform	pelagic	445	B	0.1
Galeomorphii	Lamniformes	Lamnidae	Isurus	Isurus_paucus	X	X	0.94	Thunniform	pelagic	427	B
Galeomorphii	Carcharhiniformes	Carcharhinidae	Lamiopsis	Lamiopsis_temminckii	X	X	0.7	Carangiform	benthic	208	B
Galeomorphii	Carcharhiniformes	Carcharhinidae	Lamiopsis	Lamiopsis_tephrodes	X	X	0.91	Carangiform	benthic	140	B
Galeomorphii	Lamniformes	Lamnidae	Lamna	Lamna_ditropis	X	X	0.83	Thunniform	pelagic	305	B
Galeomorphii	Lamniformes	Lamnidae	Lamna	Lamna_nasus	X	X	0.88	Thunniform	pelagic	350	B
Galeomorphii	Carcharhiniformes	Leptochariidae	Leptocharias	Leptocharias_smithii	X	X	0.79		benthic	82	B
Galeomorphii	Carcharhiniformes	Carcharhinidae	Loxodon	Loxodon_macrorhinus	X	X	1.07			98	A1		98
Galeomorphii	Lamniformes	Megachasmidae	Megachasma	Megachasma_pelagios	X		0.53		pelagic	709
Galeomorphii	Lamniformes	Mitsukurinidae	Mitsukurina	Mitsukurina_owstoni	X	X	0.51		pelagic	617	A1
Galeomorphii	Carcharhiniformes	Triakidae	Mustelus	Mustelus_albipinnis	X	X	0.98		benthic	118	B
Galeomorphii	Carcharhiniformes	Triakidae	Mustelus	Mustelus_antarcticus	X	X	0.82		benthopelagic	175	B
Galeomorphii	Carcharhiniformes	Triakidae	Mustelus	Mustelus_asterias	X	X	0.75		benthopelagic	154	B
Galeomorphii	Carcharhiniformes	Triakidae	Mustelus	Mustelus_californicus	X	X	0.84		benthopelagic	124	B
Galeomorphii	Carcharhiniformes	Triakidae	Mustelus	Mustelus_canis	X	X	0.78		benthopelagic	150	B
Galeomorphii	Carcharhiniformes	Triakidae	Mustelus	Mustelus_dorsalis	X	X	1.01		benthic	64	B
Galeomorphii	Carcharhiniformes	Triakidae	Mustelus	Mustelus_fasciatus	X	X	0.9		benthic	150	B
Galeomorphii	Carcharhiniformes	Triakidae	Mustelus	Mustelus_griseus	X	X	0.81		benthic	101	B		69
Galeomorphii	Carcharhiniformes	Triakidae	Mustelus	Mustelus_henlei	X	X	0.92		benthopelagic	100	B
Galeomorphii	Carcharhiniformes	Triakidae	Mustelus	Mustelus_higmani	X	X	1.02		benthic	77	B
Galeomorphii	Carcharhiniformes	Triakidae	Mustelus	Mustelus_lunulatus	X	X	0.73		benthic	175	B
Galeomorphii	Carcharhiniformes	Triakidae	Mustelus	Mustelus_manazo	X	X	0.85		benthic	220	B		59
Galeomorphii	Carcharhiniformes	Triakidae	Mustelus	Mustelus_mento	X	X	0.69		benthic	141	B
Galeomorphii	Carcharhiniformes	Triakidae	Mustelus	Mustelus_mosis	X	X	0.68			150
Galeomorphii	Carcharhiniformes	Triakidae	Mustelus	Mustelus_mustelus	X	X	0.81		benthopelagic	200	B		60
Galeomorphii	Carcharhiniformes	Triakidae	Mustelus	Mustelus_norrisi	X	X	0.86		benthic	110	B
Galeomorphii	Carcharhiniformes	Triakidae	Mustelus	Mustelus_palumbes	X	X	0.7		benthopelagic	120	B
Galeomorphii	Carcharhiniformes	Triakidae	Mustelus	Mustelus_punctulatus	X	X	0.78		benthic	190	B
Galeomorphii	Carcharhiniformes	Triakidae	Mustelus	Mustelus_ravidus	X	X	0.82		benthic	79	B
Galeomorphii	Carcharhiniformes	Triakidae	Mustelus	Mustelus_stevensi	X	X	0.91		benthic	128	B
Galeomorphii	Carcharhiniformes	Triakidae	Mustelus	Mustelus_walkeri	X	X	0.84		benthic	175	B
Galeomorphii	Carcharhiniformes	Triakidae	Mustelus	Mustelus_whitneyi	X	X	0.85		benthic	87	B
Galeomorphii	Carcharhiniformes	Triakidae	Mustelus	Mustelus_widodoi	X	X	0.95		benthic	109	B
Galeomorphii	Carcharhiniformes	Carcharhinidae	Nasolamia	Nasolamia_velox	X	X	0.8	Carangiform	benthic	150	B
Galeomorphii	Orectolobiformes	Ginglymostomidae	Nebrius	Nebrius_ferrugineus	X		0.58	Anguilliform	benthopelagic	320	A1
Galeomorphii	Carcharhiniformes	Carcharhinidae	Negaprion	Negaprion_acutidens	X	X	0.79	Carangiform	benthic	380	B		90
Galeomorphii	Carcharhiniformes	Carcharhinidae	Negaprion	Negaprion_brevirostris	X	X	0.65	Carangiform	benthic	340	B		87.2
Squalomorphii	Hexanchiformes	Hexanchidae	Notorynchus	Notorynchus_cepedianus	X		0.57	Anguilliform	benthopelagic	300	A1
Galeomorphii	Lamniformes	Odontaspididae	Odontaspis	Odontaspis_ferox	X	X	0.53		benthopelagic	450	B
Galeomorphii	Lamniformes	Odontaspididae	Odontaspis	Odontaspis_noronhai	X	X	0.59		benthopelagic	367	B
Galeomorphii	Orectolobiformes	Orectolobidae	Orectolobus	Orectolobus_floridus	X		0.62	Anguilliform		75
Galeomorphii	Orectolobiformes	Orectolobidae	Orectolobus	Orectolobus_hutchinsi	X		0.61	Anguilliform	benthic	149	A2
Galeomorphii	Orectolobiformes	Orectolobidae	Orectolobus	Orectolobus_japonicus	X		0.63	Anguilliform	benthic	118	A1
Galeomorphii	Orectolobiformes	Orectolobidae	Orectolobus	Orectolobus_leptolineatus	X		0.68	Anguilliform	benthic	120	A2
Galeomorphii	Orectolobiformes	Orectolobidae	Orectolobus	Orectolobus_maculatus	X		0.58	Anguilliform	benthic	320	A2
Galeomorphii	Orectolobiformes	Orectolobidae	Orectolobus	Orectolobus_ornatus	X		0.69	Anguilliform	benthic	290	A1	0.42
Galeomorphii	Orectolobiformes	Orectolobidae	Orectolobus	Orectolobus_parvimaculatus	X		0.86	Anguilliform	benthic	94	A2
Galeomorphii	Orectolobiformes	Orectolobidae	Orectolobus	Orectolobus_reticulatus	X		1.08	Anguilliform	benthic	52	A1
Galeomorphii	Orectolobiformes	Orectolobidae	Orectolobus	Orectolobus_wardi	X		0.83	Anguilliform	benthic	63	A1
Squalomorphii	Squaliformes	Oxynotidae	Oxynotus	Oxynotus_bruniensis	X	X	1.08	Carangiform	benthic	74	B
Squalomorphii	Squaliformes	Oxynotidae	Oxynotus	Oxynotus_caribbaeus	X	X	1.06	Carangiform	benthic	49	B
Squalomorphii	Squaliformes	Oxynotidae	Oxynotus	Oxynotus_centrina	X	X	1.18	Carangiform	benthic	150	B
Squalomorphii	Squaliformes	Oxynotidae	Oxynotus	Oxynotus_japonicus	X	X	1.05	Carangiform	benthic	65	B
Squalomorphii	Squaliformes	Oxynotidae	Oxynotus	Oxynotus_paradoxus	X	X	0.97	Carangiform	benthic	120	B
Galeomorphii	Carcharhiniformes	Hemigaleidae	Paragaleus	Paragaleus_leucolomatus	X	X	0.92		benthic	96	B
Galeomorphii	Carcharhiniformes	Hemigaleidae	Paragaleus	Paragaleus_pectoralis	X	X	0.77		benthic	140	B
Galeomorphii	Carcharhiniformes	Hemigaleidae	Paragaleus	Paragaleus_randalli	X	X	0.85		benthic	48	B
Galeomorphii	Carcharhiniformes	Hemigaleidae	Paragaleus	Paragaleus_tengi	X	X	0.79		benthic	88	B
Galeomorphii	Orectolobiformes	Parascyllidae	Parascyllium	Parascyllium_collare	X		0.56	Anguilliform	benthic	87	A2
Galeomorphii	Orectolobiformes	Parascyllidae	Parascyllium	Parascyllium_elongatum	X		0.81	Anguilliform	benthic	42	A2
Galeomorphii	Orectolobiformes	Parascyllidae	Parascyllium	Parascyllium_ferrugineum	X		0.56	Anguilliform		80
Galeomorphii	Orectolobiformes	Parascyllidae	Parascyllium	Parascyllium_sparsimaculatum	X		0.54	Anguilliform		78
Galeomorphii	Orectolobiformes	Parascyllidae	Parascyllium	Parascyllium_variolatum	X		0.56	Anguilliform	benthic	91	A2
Galeomorphii	Carcharhiniformes	Scyliorhinidae	Parmaturus	Parmaturus_albimarginatus	X	X	0.85	Anguilliform	benthic	58	A2
Galeomorphii	Carcharhiniformes	Scyliorhinidae	Parmaturus	Parmaturus_albipenis	X	X	1.14	Anguilliform		42
Galeomorphii	Carcharhiniformes	Scyliorhinidae	Parmaturus	Parmaturus_bigus	X	X	0.66	Anguilliform	benthic	71	A2
Galeomorphii	Carcharhiniformes	Scyliorhinidae	Parmaturus	Parmaturus_campechiensis	X	X	1.16	Anguilliform	benthic	16	A1
Galeomorphii	Carcharhiniformes	Scyliorhinidae	Parmaturus	Parmaturus_lanatus	X	X	0.82	Anguilliform	benthic	36	A2
Galeomorphii	Carcharhiniformes	Scyliorhinidae	Parmaturus	Parmaturus_macmillani	X	X	0.98	Anguilliform	benthic	45	A2
Galeomorphii	Carcharhiniformes	Scyliorhinidae	Parmaturus	Parmaturus_melanobranchus	X	X	0.61	Anguilliform	benthic	85	A2
Galeomorphii	Carcharhiniformes	Scyliorhinidae	Parmaturus	Parmaturus_pilosus	X	X	0.78	Anguilliform	benthic	64	A1
Galeomorphii	Carcharhiniformes	Scyliorhinidae	Parmaturus	Parmaturus_xaniurus	X	X	0.89	Anguilliform	benthic	55	A2
Galeomorphii	Carcharhiniformes	Scyliorhinidae	Pentanchus	Pentanchus_profundicolus	X	X	0.85		benthic	51	A1
Galeomorphii	Carcharhiniformes	Pseudotriakidae	Planonasus	Planonasus_parini	X	X	0.96	Anguilliform	benthic	53	B
Squalomorphii	Pristiophoriformes	Pristiophoridae	Pliotrema	Pliotrema_warreni	X	X	0.55	Anguilliform	benthic	170	A2
Galeomorphii	Carcharhiniformes	Scyliorhinidae	Poroderma	Poroderma_africanum	X	X	0.73	Anguilliform	benthic	101	A2
Galeomorphii	Carcharhiniformes	Scyliorhinidae	Poroderma	Poroderma_pantherinum	X	X	0.79	Anguilliform	benthic	84	A2
Galeomorphii	Carcharhiniformes	Carcharhinidae	Prionace	Prionace_glauca	X	X	0.78	Carangiform	pelagic	400	B	0.47	95
Squalomorphii	Pristiophoriformes	Pristiophoridae	Pristiophorus	Pristiophorus_cirratus	X	X	0.45	Anguilliform	benthic	137	A2
Squalomorphii	Pristiophoriformes	Pristiophoridae	Pristiophorus	Pristiophorus_delicatus	X	X	0.66	Anguilliform	benthic	85	A2
Squalomorphii	Pristiophoriformes	Pristiophoridae	Pristiophorus	Pristiophorus_japonicus	X	X	0.5	Anguilliform	benthic	136	A2
Squalomorphii	Pristiophoriformes	Pristiophoridae	Pristiophorus	Pristiophorus_nancyae	X	X	0.65	Anguilliform	benthic	62	A2
Squalomorphii	Pristiophoriformes	Pristiophoridae	Pristiophorus	Pristiophorus_nudipinnis	X	X	0.57	Anguilliform	benthic	122	A2
Squalomorphii	Pristiophoriformes	Pristiophoridae	Pristiophorus	Pristiophorus_schroederi	X	X	0.62	Anguilliform	benthic	80	A2
Galeomorphii	Carcharhiniformes	Proscyllidae	Proscyllium	Proscyllium_habereri	X	X	0.71	Anguilliform	benthic	65	B
Galeomorphii	Carcharhiniformes	Proscyllidae	Proscyllium	Proscyllium_magnificum	X	X	0.78	Anguilliform	benthic	49	B
Squalomorphii	Squaliformes	Somniosidae	Proscymnodon	Proscymnodon_macracanthus	X	X	0.93	Carangiform	benthic	68	B
Squalomorphii	Squaliformes	Somniosidae	Proscymnodon	Proscymnodon_plunketi	X	X	0.74	Carangiform	benthic	170	B
Galeomorphii	Lamniformes	Pseudocarcharidae	Pseudocarcharias	Pseudocarcharias_kamoharai	X	X	0.96		pelagic	122	B	2.85
Galeomorphii	Orectolobiformes	Ginglymostomidae	Pseudoginglymostoma	Pseudoginglymostoma_brevicaudatum	X		0.81	Anguilliform	benthic	75	A2
Galeomorphii	Carcharhiniformes	Pseudotriakidae	Pseudotriakis	Pseudotriakis_microdon	X	X	0.5	Anguilliform	benthic	295	B
Galeomorphii	Orectolobiformes	Rhincodontidae	Rhincodon	Rhincodon_typus	X	X	0.62		pelagic	2000	B
Galeomorphii	Carcharhiniformes	Carcharhinidae	Rhizoprionodon	Rhizoprionodon_acutus	X	X	1.12	Carangiform	benthic	175	B
Galeomorphii	Carcharhiniformes	Carcharhinidae	Rhizoprionodon	Rhizoprionodon_lalandii	X	X	1.22	Carangiform	benthic	80	B
Galeomorphii	Carcharhiniformes	Carcharhinidae	Rhizoprionodon	Rhizoprionodon_longurio	X	X	0.98	Carangiform	benthic	154	B
Galeomorphii	Carcharhiniformes	Carcharhinidae	Rhizoprionodon	Rhizoprionodon_oligolinx	X	X	1.25	Carangiform	benthic	85	B
Galeomorphii	Carcharhiniformes	Carcharhinidae	Rhizoprionodon	Rhizoprionodon_porosus	X	X	1.05	Carangiform	benthic	113	B
Galeomorphii	Carcharhiniformes	Carcharhinidae	Rhizoprionodon	Rhizoprionodon_taylori	X	X	1.35	Carangiform	benthic	69	B
Galeomorphii	Carcharhiniformes	Carcharhinidae	Rhizoprionodon	Rhizoprionodon_terraenovae	X	X	1.02	Carangiform	benthic	110	B
Galeomorphii	Carcharhiniformes	Scyliorhinidae	Schroederichthys	Schroederichthys_bivius	X	X	0.69	Anguilliform	benthic	70	A2
Galeomorphii	Carcharhiniformes	Scyliorhinidae	Schroederichthys	Schroederichthys_chilensis	X	X	0.64	Anguilliform	benthic	62	A2
Galeomorphii	Carcharhiniformes	Scyliorhinidae	Schroederichthys	Schroederichthys_maculatus	X	X	1.03	Anguilliform	benthic	34	A2
Galeomorphii	Carcharhiniformes	Scyliorhinidae	Schroederichthys	Schroederichthys_saurisqualus	X	X	0.79	Anguilliform	benthic	69	A2
Galeomorphii	Carcharhiniformes	Scyliorhinidae	Schroederichthys	Schroederichthys_tenuis	X	X	0.71	Anguilliform	benthic	70	A2
Galeomorphii	Carcharhiniformes	Carcharhinidae	Scoliodon	Scoliodon_laticaudus	X	X	1.33	Carangiform	benthic	100	B		82
Galeomorphii	Carcharhiniformes	Carcharhinidae	Scoliodon	Scoliodon_macrorhynchos	X	X	1.25	Carangiform	benthic	80	B
Galeomorphii	Carcharhiniformes	Scyliorhinidae	Scyliorhinus	Scyliorhinus_besnardi	X	X	0.88	Anguilliform	benthic	47	A2
Galeomorphii	Carcharhiniformes	Scyliorhinidae	Scyliorhinus	Scyliorhinus_boa	X	X	0.86	Anguilliform	benthic	54	A2
Galeomorphii	Carcharhiniformes	Scyliorhinidae	Scyliorhinus	Scyliorhinus_canicula	X	X	0.92	Anguilliform	benthic	100	A2	2.21	31.6
Galeomorphii	Carcharhiniformes	Scyliorhinidae	Scyliorhinus	Scyliorhinus_capensis	X	X	0.66	Anguilliform	benthic	122	A2
Galeomorphii	Carcharhiniformes	Scyliorhinidae	Scyliorhinus	Scyliorhinus_cervigoni	X	X	0.96	Anguilliform	benthic	76	A2
Galeomorphii	Carcharhiniformes	Scyliorhinidae	Scyliorhinus	Scyliorhinus_comoroensis	X	X	0.86	Anguilliform	benthic	18	A2
Galeomorphii	Carcharhiniformes	Scyliorhinidae	Scyliorhinus	Scyliorhinus_garmani	X	X	0.95	Anguilliform	benthic	38	A2
Galeomorphii	Carcharhiniformes	Scyliorhinidae	Scyliorhinus	Scyliorhinus_haeckelii	X	X	0.82	Anguilliform	benthic	60	A2
Galeomorphii	Carcharhiniformes	Scyliorhinidae	Scyliorhinus	Scyliorhinus_hesperius	X	X	0.78	Anguilliform	benthic	47	A2
Galeomorphii	Carcharhiniformes	Scyliorhinidae	Scyliorhinus	Scyliorhinus_meadi	X	X	0.74	Anguilliform		49
Galeomorphii	Carcharhiniformes	Scyliorhinidae	Scyliorhinus	Scyliorhinus_retifer	X	X	0.81	Anguilliform	benthic	48	A2
Galeomorphii	Carcharhiniformes	Scyliorhinidae	Scyliorhinus	Scyliorhinus_stellaris	X	X	0.59	Anguilliform	benthic	170	A2		39
Galeomorphii	Carcharhiniformes	Scyliorhinidae	Scyliorhinus	Scyliorhinus_tokubee	X	X	1.01	Anguilliform	benthic	41	A2
Galeomorphii	Carcharhiniformes	Scyliorhinidae	Scyliorhinus	Scyliorhinus_torazame	X	X	0.85	Anguilliform	benthic	78	A2
Galeomorphii	Carcharhiniformes	Scyliorhinidae	Scyliorhinus	Scyliorhinus_torrei	X	X	0.89	Anguilliform		32
Galeomorphii	Carcharhiniformes	Triakidae	Scylliogaleus	Scylliogaleus_quecketti	X	X	0.78		benthic	102	B
Squalomorphii	Squaliformes	Somniosidae	Scymnodalatias	Scymnodalatias_albicauda	X	X	0.83	Carangiform	benthopelagic	111	B
Squalomorphii	Squaliformes	Somniosidae	Scymnodalatias	Scymnodalatias_garricki	X	X	1.32	Carangiform	benthopelagic	40	B
Squalomorphii	Squaliformes	Somniosidae	Scymnodalatias	Scymnodalatias_oligodon	X	X	1.28	Carangiform	pelagic	26	B
Squalomorphii	Squaliformes	Somniosidae	Scymnodalatias	Scymnodalatias_sherwoodi	X	X	0.95	Carangiform	benthic	80	B
Squalomorphii	Squaliformes	Somniosidae	Scymnodon	Scymnodon_ringens	X	X	0.77	Carangiform	benthopelagic	110	B
Squalomorphii	Squaliformes	Somniosidae	Somniosus	Somniosus_antarcticus	X	X	0.57	Carangiform	pelagic	438	B
Squalomorphii	Squaliformes	Somniosidae	Somniosus	Somniosus_longus	X	X	0.85	Carangiform	benthopelagic	130	B
Squalomorphii	Squaliformes	Somniosidae	Somniosus	Somniosus_microcephalus	X	X	0.57	Carangiform	benthopelagic	550	B		46
Squalomorphii	Squaliformes	Somniosidae	Somniosus	Somniosus_pacificus	X	X	0.62	Carangiform	benthic	440	B
Squalomorphii	Squaliformes	Somniosidae	Somniosus	Somniosus_rostratus	X	X	1.02	Carangiform	benthopelagic	143	B		35
Galeomorphii	Carcharhiniformes	Sphyrnidae	Sphyrna	Sphyrna_corona	X	X	0.9	Carangiform	pelagic	92	B		192
Galeomorphii	Carcharhiniformes	Sphyrnidae	Sphyrna	Sphyrna_lewini	X	X	0.8	Carangiform	pelagic	430	B	0.35	241
Galeomorphii	Carcharhiniformes	Sphyrnidae	Sphyrna	Sphyrna_media	X	X	1.03	Carangiform	pelagic	150	B		196
Galeomorphii	Carcharhiniformes	Sphyrnidae	Sphyrna	Sphyrna_mokarran	X	X	0.57	Carangiform	pelagic	610	B	0.11	268
Galeomorphii	Carcharhiniformes	Sphyrnidae	Sphyrna	Sphyrna_tiburo	X	X	1	Carangiform	pelagic	150	B		140.5
Galeomorphii	Carcharhiniformes	Sphyrnidae	Sphyrna	Sphyrna_tudes	X	X	0.94	Carangiform	pelagic	148	B		194
Galeomorphii	Carcharhiniformes	Sphyrnidae	Sphyrna	Sphyrna_zygaena	X	X	0.78	Carangiform	pelagic	500	B	0.22	310.5
Squalomorphii	Squaliformes	Dalatidae	Squaliolus	Squaliolus_aliae	X	X	1.84		pelagic	22	B
Squalomorphii	Squaliformes	Dalatidae	Squaliolus	Squaliolus_laticaudus	X	X	1.66		benthic	25	B
Squalomorphii	Squaliformes	Squalidae	Squalus	Squalus_acanthias	X	X	0.87	Carangiform	benthopelagic	160	B		45
Squalomorphii	Squaliformes	Squalidae	Squalus	Squalus_albifrons	X	X	1.11	Carangiform	benthic	86	B
Squalomorphii	Squaliformes	Squalidae	Squalus	Squalus_altipinnis	X	X	1.09	Carangiform	benthic	59	B
Squalomorphii	Squaliformes	Squalidae	Squalus	Squalus_blainville	X	X	1.23	Carangiform	benthopelagic	122	B		47
Squalomorphii	Squaliformes	Squalidae	Squalus	Squalus_brevirostris	X	X	1.19	Carangiform	benthic	60	B		51.5
Squalomorphii	Squaliformes	Squalidae	Squalus	Squalus_bucephalus	X	X	1.1	Carangiform	benthic	90	B
Squalomorphii	Squaliformes	Squalidae	Squalus	Squalus_chloroculus	X	X	1.25	Carangiform	benthic	99	B
Squalomorphii	Squaliformes	Squalidae	Squalus	Squalus_crassispinus	X	X	1.36	Carangiform	benthic	58	B
Squalomorphii	Squaliformes	Squalidae	Squalus	Squalus_cubensis	X	X	1.2	Carangiform	benthopelagic	110	B
Squalomorphii	Squaliformes	Squalidae	Squalus	Squalus_edmundsi	X	X	1.24	Carangiform	benthic	87	B
Squalomorphii	Squaliformes	Squalidae	Squalus	Squalus_formosus	X	X	1.14	Carangiform	benthic	81	B
Squalomorphii	Squaliformes	Squalidae	Squalus	Squalus_grahami	X	X	1.12	Carangiform	benthic	71	B
Squalomorphii	Squaliformes	Squalidae	Squalus	Squalus_griffini	X	X	1.05	Carangiform		110
Squalomorphii	Squaliformes	Squalidae	Squalus	Squalus_hemipinnis	X	X	1.07	Carangiform	benthic	78	B
Squalomorphii	Squaliformes	Squalidae	Squalus	Squalus_japonicus	X	X	1.02	Carangiform	benthic	91	B
Squalomorphii	Squaliformes	Squalidae	Squalus	Squalus_lalannei	X	X	1.1	Carangiform	benthic	79	B
Squalomorphii	Squaliformes	Squalidae	Squalus	Squalus_megalops	X	X	1.13	Carangiform	benthopelagic	89	B	5.47
Squalomorphii	Squaliformes	Squalidae	Squalus	Squalus_melanurus	X	X	1.03	Carangiform	benthopelagic	75	B
Squalomorphii	Squaliformes	Squalidae	Squalus	Squalus_mitsukurii	X	X	0.98	Carangiform	benthopelagic	94	B
Squalomorphii	Squaliformes	Squalidae	Squalus	Squalus_nasutus	X	X	1.18	Carangiform	benthic	59	B
Squalomorphii	Squaliformes	Squalidae	Squalus	Squalus_notocaudatus	X	X	1.06	Carangiform	benthic	62	B
Squalomorphii	Squaliformes	Squalidae	Squalus	Squalus_rancureli	X	X	1.15	Carangiform	benthic	77	B
Squalomorphii	Squaliformes	Squalidae	Squalus	Squalus_raoulensis	X	X	1.09	Carangiform	benthic	73	B
Squalomorphii	Squaliformes	Squalidae	Squalus	Squalus_suckleyi	X	X	0.97	Carangiform	benthopelagic	140	B
Squalomorphii	Squatiniformes	Squatinidae	Squatina	Squatina_africana	X					108
Squalomorphii	Squatiniformes	Squatinidae	Squatina	Squatina_albipunctata	X					99
Squalomorphii	Squatiniformes	Squatinidae	Squatina	Squatina_australis	X					152
Squalomorphii	Squatiniformes	Squatinidae	Squatina	Squatina_caillieti	X					33
Squalomorphii	Squatiniformes	Squatinidae	Squatina	Squatina_californica	X					152
Squalomorphii	Squatiniformes	Squatinidae	Squatina	Squatina_dumeril	X					152
Squalomorphii	Squatiniformes	Squatinidae	Squatina	Squatina_formosa	X					55
Squalomorphii	Squatiniformes	Squatinidae	Squatina	Squatina_guggenheim	X					130
Squalomorphii	Squatiniformes	Squatinidae	Squatina	Squatina_legnota	X					134
Squalomorphii	Squatiniformes	Squatinidae	Squatina	Squatina_nebulosa	X					163
Squalomorphii	Squatiniformes	Squatinidae	Squatina	Squatina_occulta	X					156
Galeomorphii	Orectolobiformes	Stegostomatidae	Stegostoma	Stegostoma_fasciatum	X		0.54		benthopelagic	354	A1
Galeomorphii	Orectolobiformes	Orectolobidae	Sutorectus	Sutorectus_tentaculatus	X		0.7	Anguilliform	benthic	92	A1
Galeomorphii	Carcharhiniformes	Carcharhinidae	Triaenodon	Triaenodon_obesus	X	X	1.01	Carangiform	benthic	213	B	0.33	67
Galeomorphii	Carcharhiniformes	Triakidae	Triakis	Triakis_acutipinna	X	X	0.76		benthic	102	B
Galeomorphii	Carcharhiniformes	Triakidae	Triakis	Triakis_maculata	X	X	0.62		benthic	180	B
Galeomorphii	Carcharhiniformes	Triakidae	Triakis	Triakis_megalopterus	X	X	0.72		benthopelagic	174	B
Galeomorphii	Carcharhiniformes	Triakidae	Triakis	Triakis_scyllium	X	X	0.73		benthopelagic	150	B		60
Galeomorphii	Carcharhiniformes	Triakidae	Triakis	Triakis_semifasciata	X	X	0.61		benthopelagic	198	B
Squalomorphii	Squaliformes	Etmopteridae	Trigonognathus	Trigonognathus_kabeyai	X	X	0.92	Carangiform	benthic	54	B
Squalomorphii	Squaliformes	Somniosidae	Zameus	Zameus_ichiharai	X	X	0.79	Carangiform	benthopelagic	151	B
Squalomorphii	Squaliformes	Somniosidae	Zameus	Zameus_squamulosus	X	X	0.94	Carangiform	benthopelagic	84	B
			2
