# Supplementary material for: Evolutionary Stability of the Shark Snout: Geometric Morphometrics of Ventral Facial Openings
Source: Ann N Y Acad Sci. 2026 Jun 16;1560(1):e70323. doi: 10.1111/nyas.70323 (PMC13271047; doi:10.1111/nyas.70323)
Supplement: Supplementary file 8 — Supporting materials: nyas70323‐sup‐0008‐FileS1.txt [file NYAS-1560-0-s005.txt]

((((((((Aculeola_nigra:26.74560837,(((Centroscyllium_excelsum:11.16310588,Centroscyllium_nigrum:11.16310588):3.503621203,(Centroscyllium_fabricii:11.622593,Centroscyllium_ornatum:11.62259296):3.044134128):0.5562268164,Centroscyllium_kamoharai:15.2229539):11.52265442):68.51349676,((((Etmopterus_bigelowi:26.56653006,Etmopterus_pusillus:26.56653006):43.75962965,((((Etmopterus_compagnoi:55.97584046,Etmopterus_fusus:55.97584052):0.4305771322,Etmopterus_splendidus:56.40641765):2.165206842,Etmopterus_pseudosqualiolus:58.57162444):11.61571982,((Etmopterus_hillianus:65.09363279,(Etmopterus_pycnolepis:55.8008125,Etmopterus_villosus:55.8008125):9.292820293):2.763850196,Etmopterus_sentosus:67.85748297):2.329861267):0.1388154062):3.726277693,(((Etmopterus_brachyurus:61.6508584,Etmopterus_bullisi:61.65085827):8.986103083,((((Etmopterus_decacuspidatus:57.20444191,Etmopterus_molleri:57.20444203):12.14199913,(Etmopterus_evansi:67.50073988,(Etmopterus_joungi:57.40154581,Etmopterus_sheikoi:57.4015459):10.09919407):1.845701157):0.001649181393,Etmopterus_dislineatus:69.34809034):0.135686203,Etmopterus_lucifer:69.48377651):1.153184931):3.033109421,(((((Etmopterus_caudistigmus:54.61781522,Etmopterus_polli:54.6178153):1.638241402,Etmopterus_virens:56.2560567):9.148552566,(Etmopterus_litvinovi:54.25616981,Etmopterus_schultzi:54.25616996):11.14843938):3.711290574,(Etmopterus_gracilispinis:57.3542484,Etmopterus_sculptus:57.35424831):11.76165146):0.1840401903,(Etmopterus_dianthus:14.71643708,(((Etmopterus_granulosus:8.444133799,Etmopterus_spinax:8.44413381):0.3791664702,Etmopterus_princeps:8.823300281):1.935146267,Etmopterus_unicolor:10.75844642):3.957990625):54.58350306):4.370130822):0.3823665813):13.23200978,Trigonognathus_kabeyai:87.28444727):7.974658008):38.32285145,(((Cirrhigaleus_asper:45.75722798,Cirrhigaleus_barbifer:45.75722801):24.24150528,((((Squalus_acanthias:11.2854819,Squalus_suckleyi:11.2854819):43.58329135,Squalus_bucephalus:54.86877325):6.721136883,Squalus_raoulensis:61.58991013):2.608101778,((((Squalus_albifrons:41.60246672,Squalus_brevirostris:41.60246662):7.80021097,Squalus_notocaudatus:49.40267769):0.6989470886,Squalus_megalops:50.10162468):10.74591363,(((((((Squalus_altipinnis:47.83561284,(Squalus_griffini:39.09794363,Squalus_mitsukurii:39.09794339):8.737669206):4.371973122,(Squalus_blainville:37.1777765,Squalus_chloroculus:37.17777628):15.02980946):0.06010097286,Squalus_cubensis:52.26768674):0.02710740054,(Squalus_japonicus:6.429058258,Squalus_nasutus:6.429058258):45.86573598):2.320223319,((Squalus_edmundsi:8.202441242,Squalus_hemipinnis:8.202441242):25.30324923,Squalus_melanurus:33.5056907):21.10932695):3.016949225,(Squalus_lalannei:39.31984196,Squalus_rancureli:39.31984196):18.31212492):0.8998298267,((Squalus_crassispinus:37.65203074,Squalus_formosus:37.6520309):1.654545866,Squalus_grahami:39.30657655):19.22521994):2.315741707):3.350473496):5.80072139):56.35860946,(((Dalatias_licha:90.38250258,Heteroscymnoides_marleyi:90.38250257):16.02622897,(Euprotomicroides_zantedeschia:94.24679793,((Isistius_brasiliensis:21.49894775,Isistius_labialis:21.49894775):6.903533219,Isistius_plutodus:28.40248097):65.84431696):12.16193361):5.511706699,((Euprotomicrus_bispinatus:27.63253748,Squaliolus_aliae:27.63253748):29.4357332,Squaliolus_laticaudus:57.06827076):54.85216756):14.43690446):7.224613846):6.88364817,(((Centroscymnus_coelolepis:48.12911372,(((Centroscymnus_owstonii:17.33363091,(Proscymnodon_macracanthus:6.954274589,Proscymnodon_plunketi:6.954274589):10.37935632):14.8456859,Scymnodon_ringens:32.17931674):8.661255849,((Oxynotus_bruniensis:23.04287562,(Oxynotus_caribbaeus:18.50385895,Oxynotus_paradoxus:18.503859):4.539016615):5.967373453,(Oxynotus_centrina:22.50127556,Oxynotus_japonicus:22.50127556):6.508973455):11.83032362):7.288541102):19.73543218,(Centroselachus_crepidater:62.69505462,((((Scymnodalatias_albicauda:14.9825187,Scymnodalatias_sherwoodi:14.9825187):4.410570788,Scymnodalatias_garricki:19.39308949):2.331640353,Scymnodalatias_oligodon:21.72472984):38.20358665,(Zameus_ichiharai:15.38649363,Zameus_squamulosus:15.38649363):44.54182286):2.766738126):5.169491242):72.30334928,(((Somniosus_antarcticus:2.421230537,Somniosus_pacificus:2.421230537):3.94300024,Somniosus_microcephalus:6.364230744):19.44799368,(Somniosus_longus:21.2639845,Somniosus_rostratus:21.2639845):4.548239865):114.3556707):0.2977096755):8.833791807,(((((Centrophorus_atromarginatus:57.85020908,(Centrophorus_seychellorum:55.00909254,Centrophorus_uyato:55.00909254):2.841116531):15.97026532,((Centrophorus_harrissoni:10.58524094,Centrophorus_isodon:10.58524094):54.73860252,(Centrophorus_moluccensis:58.1168244,Centrophorus_westraliensis:58.11682433):7.207019017):8.496631047):1.130166239,Centrophorus_tessellatus:74.95064063):3.702102824,((Centrophorus_granulosus:37.63336979,Centrophorus_squamosus:37.6333698):26.49228563,Centrophorus_lusitanicus:64.12565535):14.52708811):17.16453368,((Deania_calcea:3.069998497,Deania_hystricosa:3.069998497):28.68072603,(Deania_profundorum:10.51711396,Deania_quadrispinosa:10.51711396):21.23361049):64.06655258):53.48211954):50.97318092,(((Echinorhinus_brucus:23.9008103,Echinorhinus_cookei:23.9008103):112.2378546,(Pliotrema_warreni:80.48673908,((Pristiophorus_cirratus:54.08119092,((Pristiophorus_delicatus:39.36174762,Pristiophorus_schroederi:39.36174762):12.11321406,Pristiophorus_nudipinnis:51.47496158):2.60622934):6.664016132,(Pristiophorus_japonicus:48.26939313,Pristiophorus_nancyae:48.26939313):12.47581402):19.74153187):55.65192592):17.93561682,(((Squatina_africana:60.50011067,((Squatina_formosa:6.878941426,Squatina_nebulosa:6.878941426):12.50584013,Squatina_legnota:19.38478161):41.11532914):2.644373998,(Squatina_californica:18.97897027,((Squatina_dumeril:15.00350774,Squatina_occulta:15.00350765):0.6452222139,Squatina_guggenheim:15.64872987):3.330240315):44.1655146):3.418842135,((Squatina_albipunctata:53.01811246,Squatina_caillieti:53.01811247):1.487113041,Squatina_australis:54.50522547):12.05810137):87.51095481):46.19829577):30.34605046,((Chlamydoselachus_africana:26.90248422,Chlamydoselachus_anguineus:26.90248422):111.3465662,((Heptranchias_perlo:40.67727046,(Hexanchus_griseus:13.81547196,Hexanchus_nakamurai:13.81547196):26.8617985):35.9473434,Notorynchus_cepedianus:76.62461388):61.62443651):92.3695775):16.20278684,(((((((((Alopias_pelagicus:59.36066556,Megachasma_pelagios:59.36066569):18.44760657,(Alopias_vulpinus:63.08316781,(Odontaspis_ferox:14.94300555,Odontaspis_noronhai:14.94300555):48.14016239):14.72510432):2.368229769,Pseudocarcharias_kamoharai:80.17650196):8.540985746,Alopias_superciliosus:88.71748767):18.561799,(Carcharias_taurus:93.25314654,(((Carcharodon_carcharias:50.29998804,(Isurus_oxyrinchus:38.44957856,Isurus_paucus:38.44957856):11.85040956):6.734199567,(Lamna_ditropis:38.38725302,Lamna_nasus:38.38725302):18.64693459):26.9027134,Cetorhinus_maximus:83.93690101):9.316245547):14.02614023):14.69878624,Mitsukurina_owstoni:121.9780731):71.92468238,(((((((((((((Apristurus_albisoma:70.82525393,(Apristurus_gibbosus:63.04130712,Apristurus_parvipinnis:63.04130712):7.783946755):7.191784149,(Apristurus_ampliceps:60.34061028,((Apristurus_aphyodes:58.80858596,Apristurus_spongiceps:58.8085859):0.5590407704,Apristurus_kampae:59.36762674):0.972983631):17.67642772):4.270057161,((Apristurus_manis:53.28517095,Apristurus_sibogae:53.28517089):15.13766235,((Apristurus_pinguis:54.8977705,Apristurus_stenseni:54.89777041):0.2043887768,Apristurus_profundorum:55.10215927):13.32067406):13.86426194):0.03233683146,Apristurus_microps:82.31943208):2.413840428,((Apristurus_australis:61.59819377,Apristurus_herklotsi:61.59819377):20.84619645,((Apristurus_bucephalus:61.3686566,Apristurus_investigatoris:61.3686566):18.41697343,(Apristurus_internatus:61.67186586,Apristurus_saldanha:61.67186586):18.11376418):2.65876018):2.288882233):0.9103501672,(((((Apristurus_brunneus:63.99771451,Apristurus_micropterygeus:63.99771446):13.53933407,Apristurus_nasutus:77.53704853):4.002034752,(Apristurus_canutus:61.75141624,(((Apristurus_japonicus:18.6877114,Apristurus_sinensis:18.6877114):3.017772755,(Apristurus_melanoasper:16.33677679,Apristurus_platyrhynchus:16.33677673):5.368707424):2.188555061,Apristurus_laurussonii:23.8940393):37.85737699):19.78766705):2.612048117,(Apristurus_exsanguis:67.46522185,Apristurus_indicus:67.46522178):16.68590962):1.061518182,(Apristurus_riveri:82.46602288,((Galeus_eastmani:41.09870051,Galeus_sauteri:41.09870051):14.32189351,(((Parmaturus_albimarginatus:41.46316281,(((Parmaturus_bigus:30.80249117,Parmaturus_macmillani:30.80249117):7.457343353,Parmaturus_xaniurus:38.25983452):1.291226114,Parmaturus_melanobranchus:39.55106064):1.912102179):1.188703503,(Parmaturus_albipenis:29.62588322,Parmaturus_lanatus:29.62588322):13.0259831):1.424496646,(Parmaturus_campechiensis:29.87379577,Parmaturus_pilosus:29.87379577):14.20256719):11.34423112):27.0454288):2.746626701):0.4309730331):4.468712767,(((((Galeus_arae:38.42205969,Galeus_schultzi:38.42205969):12.21030496,(((Galeus_atlanticus:13.67267184,Galeus_melastomus:13.67267184):22.59377056,Galeus_mincaronei:36.26644243):8.73693689,(Galeus_gracilis:33.43360426,Galeus_polli:33.4336042):11.56977506):5.628985328):4.847865031,(Galeus_piperatus:35.78071192,Galeus_priapus:35.78071192):19.69951777):5.892877773,((Galeus_cadenati:40.22511006,Galeus_longirostris:40.22511006):15.42060894,Galeus_murinus:55.645719):5.727388457):0.5005730144,Galeus_nipponensis:61.87368047):28.23865485):8.063501721,((((((Asymbolus_analis:18.04364634,Asymbolus_parvus:18.04364634):6.602107323,(Asymbolus_funebris:22.05238428,(Asymbolus_pallidus:18.73010432,Asymbolus_rubiginosus:18.73010432):3.322279965):2.593369384):1.229179972,Asymbolus_vincenti:25.87493364):2.10652599,(Asymbolus_occiduus:20.93442589,Asymbolus_submaculatus:20.93442589):7.047033738):14.85967301,(Figaro_boardmani:13.2937504,Figaro_striatus:13.2937504):29.5473823):28.88080938,((Bythaelurus_canescens:51.39574939,((Bythaelurus_clevai:32.48407706,Bythaelurus_giddingsi:32.48407706):17.31864959,(Bythaelurus_hispidus:46.9160412,(Bythaelurus_immaculatus:38.24697901,Bythaelurus_lutarius:38.24697901):8.66906219):2.886685455):1.593022734):1.205584042,Bythaelurus_incanus:52.60133343):19.12060869):26.45389489):18.10702324,((((((Halaelurus_boesemani:26.39195683,Halaelurus_lineatus:26.39195677):3.734261013,Halaelurus_natalensis:30.12621778):3.832132175,Halaelurus_maculosus:33.95835002):7.019308365,(Halaelurus_buergeri:31.21264689,Halaelurus_sellus:31.2126469):9.765011491):53.47571188,(((Haploblepharus_edwardsii:22.60425843,(Haploblepharus_kistnasamyi:19.17555791,Haploblepharus_pictus:19.17555791):3.428700527):2.199926028,Haploblepharus_fuscus:24.80418446):67.39646826,Pentanchus_profundicolus:92.20065278):2.252717482):13.08424178,(((Holohalaelurus_favus:37.11086878,(Holohalaelurus_grennian:27.78221886,Holohalaelurus_melanostigma:27.78221886):9.328649917):4.786070084,Holohalaelurus_regani:41.89693886):1.600536639,Holohalaelurus_punctatus:43.4974755):64.04013653):8.745248218):18.9319091,((((((((((((((((Carcharhinus_acronotus:7.697588517,Nasolamia_velox:7.697588517):11.5402468,Carcharhinus_isodon:19.23783533):22.64657718,(Carcharhinus_coatesi:39.97658481,Carcharhinus_leucas:39.97658485):1.907827643):0.7569329965,(Carcharhinus_altimus:5.350357281,Carcharhinus_plumbeus:5.350357281):37.29098832):3.784354932,(((Carcharhinus_galapagensis:1.650039315,Carcharhinus_obscurus:1.650039315):38.59696788,(Carcharhinus_longimanus:40.06206014,Carcharhinus_tjutjot:40.06206005):0.1849470209):4.143105363,(Carcharhinus_perezii:40.18450527,Carcharhinus_porosus:40.18450517):4.205607259):2.035587952):0.006796413849,Carcharhinus_sorrah:46.43249685):0.034559714,((Carcharhinus_brachyurus:15.59262562,Carcharhinus_brevipinna:15.59262562):21.74488371,((Carcharhinus_dussumieri:15.47585852,Carcharhinus_sealei:15.47585852):17.86633049,Triaenodon_obesus:33.34218899):3.995320396):9.129547166):1.106170301,(Carcharhinus_albimarginatus:41.82393784,((Carcharhinus_amblyrhynchos:28.03521346,Prionace_glauca:28.0352135):13.36835607,(Carcharhinus_falciformis:40.4307351,Carcharhinus_hemiodon:40.43073509):0.9728344711):0.4203682526):5.749288998):0.6916122921,((Carcharhinus_borneensis:22.18336874,Carcharhinus_macloti:22.18336874):17.40782822,Isogomphodon_oxyrhynchus:39.59119696):8.673642146):2.092037549,((((((Carcharhinus_amblyrhynchoides:6.185623533,Carcharhinus_limbatus:6.185623544):0.5623200728,Carcharhinus_tilstoni:6.747943606):1.063956922,Carcharhinus_leiodon:7.811900606):35.13764405,Carcharhinus_amboinensis:42.94954458):2.792424787,((Carcharhinus_cautus:8.619119127,Carcharhinus_melanopterus:8.619119127):21.24651417,Carcharhinus_fitzroyensis:29.8656332):15.87633617):3.386820707,Carcharhinus_signatus:49.12879007):1.228086579):9.541570003,((((Glyphis_fowlerae:1.730431762,Glyphis_gangeticus:1.730431762):24.28384335,((Glyphis_garricki:16.02833444,Glyphis_glyphis:16.02833444):4.559980104,Glyphis_siamensis:20.58831454):5.425960505):7.498881526,(Lamiopsis_temminckii:12.81002941,Lamiopsis_tephrodes:12.81002941):20.70312716):15.24925556,(Negaprion_acutidens:24.06380727,Negaprion_brevirostris:24.06380727):24.69860501):11.13603451):14.85216794,((Eusphyra_blochii:50.75928382,((((Sphyrna_corona:22.08050597,((Sphyrna_media:12.56127591,Sphyrna_tudes:12.56127591):3.628840685,Sphyrna_tiburo:16.19011666):5.890389331):10.40615936,Sphyrna_lewini:32.4866653):8.700019567,Sphyrna_zygaena:41.18668488):4.288300645,Sphyrna_mokarran:45.47498549):5.284298383):21.5096523,((Loxodon_macrorhinus:46.37907406,(Scoliodon_laticaudus:8.509586316,Scoliodon_macrorhynchos:8.509586316):37.86948777):14.66405552,(((((Rhizoprionodon_acutus:27.87226752,Rhizoprionodon_porosus:27.87226746):0.2076085505,Rhizoprionodon_terraenovae:28.07987601):3.459464247,(Rhizoprionodon_lalandii:12.99434644,Rhizoprionodon_longurio:12.99434644):18.54499381):7.314895144,Rhizoprionodon_taylori:38.85423546):5.917295661,Rhizoprionodon_oligolinx:44.77153118):16.27159847):11.22580653):2.481678458):6.129179222,Galeocerdo_cuvier:80.87979384):7.59156256,(((Chaenogaleus_macrostoma:42.90950991,((Paragaleus_leucolomatus:17.6573906,Paragaleus_pectoralis:17.6573906):8.131217741,(Paragaleus_randalli:19.72295692,Paragaleus_tengi:19.72295692):6.065651422):17.12090157):11.2912091,(Hemigaleus_australiensis:25.46739311,Hemigaleus_microstoma:25.46739311):28.7333259):33.87656475,Hemipristis_elongata:88.07728376):0.3940726552):12.37741459,Leptocharias_smithii:100.848771):5.257670324,((((Furgaleus_macki:47.71491326,(((Hemitriakis_abdita:18.09251182,Hemitriakis_falcata:18.09251182):0.1742224337,Hemitriakis_complicofasciata:18.26673425):7.369967574,(Hemitriakis_indroyonoi:18.21753575,(Hemitriakis_japanica:2.897232042,Hemitriakis_leucoperiptera:2.897232042):15.32030364):7.419166078):22.07821148):29.77429616,((Triakis_acutipinna:30.09210075,Triakis_scyllium:30.09210075):11.28743608,(Triakis_maculata:28.36934266,Triakis_semifasciata:28.36934266):13.01019416):36.10967261):19.1695719,((((Mustelus_albipinnis:46.34534021,Mustelus_walkeri:46.34534021):12.02566951,Mustelus_punctulatus:58.37100975):3.350518051,(((Mustelus_californicus:23.80228241,((Mustelus_lunulatus:16.69456938,(Mustelus_mosis:9.72082691,(Mustelus_ravidus:2.586979462,Mustelus_widodoi:2.586979462):7.133847404):6.973742336):1.873527898,Mustelus_mustelus:18.56809729):5.234185253):34.80155128,(((Mustelus_canis:16.29418524,Mustelus_henlei:16.29418524):38.37345365,(Mustelus_dorsalis:47.00765588,Mustelus_whitneyi:47.00765588):7.659982932):3.883497427,(Mustelus_mento:45.0031111,Mustelus_norrisi:45.00311123):13.54802514):0.05269734581):0.9387728846,Mustelus_higmani:59.54260647):2.178921298):0.7216725325,((((Mustelus_antarcticus:5.210439563,Mustelus_stevensi:5.210439563):4.202556435,(Mustelus_asterias:3.207457335,Mustelus_palumbes:3.207457335):6.205538663):1.824084042,Mustelus_manazo:11.23707996):48.14302208,(((Mustelus_fasciatus:54.28340058,Triakis_megalopterus:54.28340058):4.546673879,Mustelus_griseus:58.83007446):0.1608391356,Scylliogaleus_quecketti:58.9909136):0.3891885067):3.063098198):34.21558093):3.344988731,(((Galeorhinus_galeus:60.19023857,Gogolia_filewoodi:60.19023857):10.3863689,Hypogaleus_hyugaensis:70.57660747):19.44934413,(Iago_garricki:42.30234924,Iago_omanensis:42.30234924):47.7236025):9.97781836):6.102671332):29.10832806):2.042911994,((Ctenacis_fehlmanni:61.30448804,(((Eridacnis_barbouri:15.60553148,Eridacnis_sinuans:15.60553148):4.642442601,Eridacnis_radcliffei:20.24797408):38.29756985,(Proscyllium_habereri:18.19209721,Proscyllium_magnificum:18.19209721):40.35344672):2.758944111):39.32233629,((Gollum_attenuatus:14.00639552,Gollum_suluensis:14.00639552):41.52488334,(Planonasus_parini:34.31145545,Pseudotriakis_microdon:34.31145545):21.21982342):45.09554553):36.63085717):17.81921507,((((Atelomycterus_fasciatus:40.67316356,Atelomycterus_macleayi:40.67316356):14.85580659,Atelomycterus_marmoratus:55.52897014):9.481011251,(Aulohalaelurus_kanakorum:15.4152666,Aulohalaelurus_labiosus:15.4152666):49.59471478):74.42002323,((Schroederichthys_bivius:39.71936986,Schroederichthys_maculatus:39.71936986):16.47694887,((Schroederichthys_chilensis:37.83744984,Schroederichthys_tenuis:37.83744984):10.08416475,Schroederichthys_saurisqualus:47.92161459):8.274704135):83.23368587):15.64689182):10.52914761,(((((((((Cephaloscyllium_albipinnum:24.21482565,(Cephaloscyllium_hiscosellum:23.89116317,Cephaloscyllium_silasi:23.89116312):0.3236624703):0.4143224816,Cephaloscyllium_laticeps:24.62914808):7.042284222,(Cephaloscyllium_pictum:27.26784015,Cephaloscyllium_variegatum:27.2678402):4.403592107):9.317904932,((Cephaloscyllium_cooki:30.698334,Cephaloscyllium_pardelotum:30.698334):9.433543459,((Cephaloscyllium_fasciatum:31.52879,Cephaloscyllium_stevensi:31.52879):3.900962666,Cephaloscyllium_umbratile:35.42975274):4.7021248):0.8574597309):2.315330722,(Cephaloscyllium_sufflans:40.82975857,(Cephaloscyllium_ventriosum:36.0988939,Cephaloscyllium_zebrum:36.0988939):4.730864673):2.474909341):0.09412858076,(Cephaloscyllium_isabellum:35.43282728,(Cephaloscyllium_signourum:30.06573462,Cephaloscyllium_speccum:30.06573462):5.367092666):7.965969211):21.44898271,(Scyliorhinus_torazame:58.49375374,Scyliorhinus_torrei:58.49375381):6.354025454):5.113705863,(((((((Scyliorhinus_besnardi:43.81786038,Scyliorhinus_hesperius:43.81786038):7.235115843,Scyliorhinus_stellaris:51.05297621):7.822985719,(Scyliorhinus_boa:42.81311231,Scyliorhinus_garmani:42.8131123):16.06284964):3.17475039,(Scyliorhinus_canicula:38.38678038,Scyliorhinus_tokubee:38.38678039):23.66393194):1.571234322,Scyliorhinus_meadi:63.62194665):0.03623943993,Scyliorhinus_retifer:63.65818609):2.861894729,((Scyliorhinus_capensis:43.85358763,Scyliorhinus_haeckelii:43.85358763):13.56083593,(Scyliorhinus_cervigoni:43.7482441,Scyliorhinus_comoroensis:43.7482441):13.66617946):9.105657267):3.441404303):16.98300555,(Cephalurus_cephalus:35.06646158,(Poroderma_africanum:3.097725427,Poroderma_pantherinum:3.097725427):31.96873615):51.8780292):78.66155341):28.29671121):18.894841,((((Brachaelurus_colcloughi:47.93252778,Brachaelurus_waddi:47.93252778):74.44743371,(Eucrossorhinus_dasypogon:52.31403282,((Orectolobus_floridus:33.53670273,((Orectolobus_leptolineatus:25.80537277,Orectolobus_reticulatus:25.80537277):7.665622545,Sutorectus_tentaculatus:33.47099532):0.06570741606):2.684662547,((((Orectolobus_hutchinsi:14.84321706,Orectolobus_maculatus:14.84321697):1.591465371,Orectolobus_parvimaculatus:16.43468243):10.40940486,(Orectolobus_japonicus:25.20750933,Orectolobus_wardi:25.20750926):1.636577875):6.776466056,Orectolobus_ornatus:33.62055325):2.60081209):16.09266748):70.06592872):26.88586118,(((((Chiloscyllium_arabicum:34.75471865,Chiloscyllium_indicum:34.75471878):4.890274511,Chiloscyllium_plagiosum:39.64499329):4.507750923,Chiloscyllium_punctatum:44.1527442):10.30066222,((((Hemiscyllium_freycineti:28.44202155,Hemiscyllium_henryi:28.44202155):9.291843357,(Hemiscyllium_galei:27.94012149,Hemiscyllium_strahani:27.94012149):9.793743417):0.8972268834,Hemiscyllium_trispeculare:38.63109179):0.8345793041,Hemiscyllium_ocellatum:39.4656711):14.98773533):60.88330245,(((Ginglymostoma_cirratum:44.90522658,Pseudoginglymostoma_brevicaudatum:44.90522658):18.79042637,(Nebrius_ferrugineus:49.89371869,Rhincodon_typus:49.89371873):13.80193426):10.23199299,Stegostoma_fasciatum:73.92764593):41.40906292):33.92911377):50.99937687,(((Cirrhoscyllium_expolitum:24.08356277,Cirrhoscyllium_formosanum:24.08356277):5.707011569,Cirrhoscyllium_japonicum:29.79057434):48.61646075,((Parascyllium_collare:26.79980954,Parascyllium_elongatum:26.79980954):12.39826356,(Parascyllium_ferrugineum:32.61882253,(Parascyllium_sparsimaculatum:26.01698635,Parascyllium_variolatum:26.01698636):6.601836175):6.579250569):39.208962):121.8581644):12.53239688):15.85765626,((Heterodontus_francisci:78.40710864,(Heterodontus_japonicus:57.92762088,Heterodontus_quoyi:57.92762088):20.47948776):4.622646461,((Heterodontus_galeatus:57.083335,(Heterodontus_portusjacksoni:56.53829335,(Heterodontus_ramalheira:54.2027604,Heterodontus_zebra:54.20276031):2.335532984):0.5450416527):16.05556564,(Heterodontus_mexicanus:62.76045317,Heterodontus_omanensis:62.76045319):10.37844749):9.890854427):145.6254975):18.1661622):0;
